# Supplementary material for: The Application of Quantitative Metabolomics for the Taxonomic Differentiation of Birds
Source: Biology (Basel). 2022 Jul 21;11(7):1089. doi: 10.3390/biology11071089 (PMC9312993; doi:10.3390/biology11071089)
Supplement: Supplementary file 1 [file biology-11-01089-s001.zip]

Archive with 2 entries (2 files):
- Supplementary information.pdf
- Supplementary Table S1.xlsx
