# Supplementary material for: The Application of Quantitative Metabolomics for the Taxonomic Differentiation of Birds
Source: Biology (Basel). 2022 Jul 21;11(7):1089. doi: 10.3390/biology11071089 (PMC9312993; doi:10.3390/biology11071089)
Supplement: Supplementary file 1 [file biology-11-01089-s001.zip › Supplementary Table S1.xlsx]

## Sheet: Supplementary Table 1
Supplementary Table S1. Concentrations of metabolites in lenses of 14 bird species. Values are given in nmoles per gram of the tissue wet weight (nmol/g)
		Sample	F.atra1	F.atra2	F.atra3	F.atra4	C.cornix1	C.cornix2	C.cornix3	P.pica1	P.pica2	P.pica3	P.pica4	S. uralensis	A. flammeus	M.migrans1	M.migrans2	M.migrans3	M.migrans4	M.migrans5	C.corax1	C.corax2	C.corax3	C.corax4	C.corax5	C.coccothraustes1	C.coccothraustes2	C.coccothraustes3	E.godlewskii1	E.godlewskii2	E.godlewskii3	E.godlewskii4	E.godlewskii5	E.godlewskii6	P.major1	P.major2	P.major3	P.major4	P.major5	P.major6	P.domesticus1	P.domesticus2	P.domesticus3	P.domesticus4	P.domesticus5	P.domesticus6	P.domesticus7	P.cristatus1	P.cristatus2
		Group	Fulica atra	Fulica atra	Fulica atra	Fulica atra	Corvus cornix	Corvus cornix	Corvus cornix	Pica pica	Pica pica	Pica pica	Pica pica	Strix uralensis	Asio flammeus	Milvus migrans	Milvus migrans	Milvus migrans	Milvus migrans	Milvus migrans	Corvus corax	Corvus corax	Corvus corax	Corvus corax	Corvus corax	C. coccothraustes	C. coccothraustes	C. coccothraustes	Emberiza godlewskii	Emberiza godlewskii	Emberiza godlewskii	Emberiza godlewskii	Emberiza godlewskii	Emberiza godlewskii	Parus major	Parus major	Parus major	Parus major	Parus major	Parus major	Passer domesticus	Passer domesticus	Passer domesticus	Passer domesticus	Passer domesticus	Passer domesticus	Passer domesticus	Podiceps cristatus	Podiceps cristatus
Metabolite short name	Metabolite long name	ChEBI entry
2,3-Butanediol	2,3-Butanediol	62064	40	27	0	17	15	9	7	18	18	124	63	0	0	95	35	108	159	60	17	11	14	94	20	21	7	5	32	19	23	9	22	7	19	9	9	6	2	19	152	108	139	157	71	138	157	0	0
2-Ketoisovalerate	2-Ketoisovalerate	16530	0	0	0	0	0	0	0	0	0	0	0	9	21	0	0	0	0	0	0	0	0	0	0	0	0	0	0	0	0	0	0	0	0	0	0	0	0	0	0	0	0	0	0	0	0	0	0
2-OH-3-Me-but*	2-hydroxy-3-methyl-butyrate	60645	0	0	0	0	0	0	0	0	0	0	0	18	31	15	22	15	18	21	0	0	0	0	0	0	0	0	0	0	0	0	0	0	0	0	0	0	0	0	0	0	0	0	0	0	0	0	0
2-OH-but	2-hydroxy-butyrate	1148	17	10	16	11	14	19	16	24	17	22	10	13	40	17	47	18	26	30	21	12	18	8	19	0	0	0	0	0	0	0	0	0	0	0	0	0	0	0	0	0	0	0	0	0	0	0	0
3-Me-His*	3-methylhistidine	27596	0	0	0	0	0	0	0	0	0	0	0	0	0	0	0	0	0	0	0	0	0	0	0	0	0	0	0	0	0	0	0	0	0	0	0	0	0	0	0	0	0	0	0	0	0	154.5	86
3-OH-but	3-hydroxy-butyrate	20067	137	232	148	157	113	653	264	381	370	361	104	484	484	56	180	41	109	94	281	169	194	72	336	395	483	453	277	268	228	260	177	308	364	194	556	320	491	266	225	246	314	187	220	315	155	246	157
3-OH-isovalerate	3-hydroxy-isovalerate	37084	73	49	83	57	21	19	32	42	38	26	28	21	45	0	0	0	0	0	23	14	16	29	29	12	13	5	41	60	35	47	43	59	50	35	67	38	91	25	35	88	50	27	26	31	49	42	39
Acetate	Acetate	15366	5414	5293	7265	6045	2387	2222	4659	5230	4440	3817	3520	3117	7166	4534	5516	3195	4754	3306	3308	1892	2496	4012	3533	7027	7553	4129	8067	9382	7182	8166	6401	9231	12286	8702	10282	7800	13063	5928	9662	15096	12434	8424	7226	8597	11306	5734	4310
Acetylcarnitine	Acetylcarnitine	57589	0	0	0	0	0	0	0	0	0	0	0	22	19	72	28	51	86	64	0	0	0	0	0	0	0	0	0	0	0	0	0	0	0	0	0	0	0	0	0	0	0	0	0	0	0	0	0
ADP	Adenosine diphosphate	16761	770	571	682	486	271	213	409	406	434	479	393	470	287	508	557	687	503	533	393	314	323	519	355	784	808	642	1057	1221	952	980	744	832	1082	878	946	956	1343	783	1489	807	948	1091	1316	1023	954	704	668
Alanine	Alanine	16977	2447	2263	1631	2083	4017	1773	2120	3106	3332	3088	2583	1160	4919	1494	1676	2137	1215	2021	3079	2743	3169	3885	3220	5761	5711	5520	3611	4544	3574	2694	3822	3600	5544	5533	5259	5975	6426	7335	3401	4637	5511	5130	4316	4436	5274	4095	1842
alpha-Aminobut	alpha-aminobutyrate	28797	70	60	106	286	74	98	81	50	71	63	40	90	192	59	82	60	56	60	115	78	96	51	109	96	92	85	54	84	81	51	60	101	78	39	158	83	142	79	106	118	147	128	97	97	130	220	167
alpha-OH-isobut*	alpha-hydroxy-isobutyrate	50129	1	5	15	33	10	6	19	14	12	13	5	61	60	0	0	0	0	0	13	6	4	24	9	0	0	0	0	0	0	0	0	0	0	0	0	0	0	0	0	0	0	0	0	0	0	0	0
AMP	Adenosine monophosphate	16027	27	44	42	12	10	12	9	17	33	38	24	228	0	29	26	118	66	60	12	4	17	22	1	14	5	12	13	17	4	24	9	4	114	76	64	50	5	52	495	39	54	267	534	169	427	44	58
Anserine	Anserine	18323	2104	1991	2953	2746	202	268	256	216	442	105	118	131	28	180	80	91	96	161	420	255	278	290	184	200	179	229	253	270	258	300	232	260	98	75	57	67	79	61	192	56	112	165	153	245	127	0	0
Ascorbate	Ascorbate	29073	112	126	148	104	190	119	173	174	256	237	184	370	482	528	386	312	400	327	243	251	268	256	152	269	253	261	363	527	436	473	434	432	159	271	182	207	125	186	546	464	623	641	587	465	499	463	440
Asparagine	Asparagine	17196	208	219	121	233	129	136	179	128	173	42	195	113	258	121	181	180	187	182	130	130	154	85	89	0	0	0	0	0	0	0	0	0	0	0	0	0	0	0	0	0	0	0	0	0	0	29	62
Aspartate	Aspartate	17053	155	130	217	211	146	182	329	174	186	74	131	89	100	0	0	0	0	0	219	183	253	172	225	80	92	108	142	134	120	99	117	155	155	157	151	150	173	152	139	87	163	134	105	105	158	192	246
ATP	Adenosine triphosphate	15422	3490	3079	3401	3338	2862	2236	3113	3308	3033	3508	3378	1563	2900	2205	2208	2617	1826	2348	3451	2866	3351	2946	3155	2345	3354	3518	2503	2350	2324	2215	2382	2512	3708	5255	3841	5034	3055	5858	3413	2262	3311	4008	2892	3644	3154	3227	2902
Betaine	Betaine	17750	200	117	219	284	517	479	399	457	352	392	310	106	232	523	498	700	467	767	997	681	684	769	1351	631	760	770	789	1302	949	1037	1088	994	598	739	506	500	834	675	813	689	1063	778	614	949	724	245	162
Carnitine	Carnitine	16347	50	41	46	68	42	36	43	45	45	33	33	112	144	37	30	52	44	54	108	100	125	94	74	0	0	0	0	0	0	0	0	0	0	0	0	0	0	0	0	0	0	0	0	0	0	72	50
Carnosine	Carnosine	15727	168	229	111	1678	48	60	73	67	102	35	35	27	117	0	0	0	0	0	46	16	23	95	24	0	0	0	0	0	0	0	0	0	0	0	0	0	0	0	0	0	0	0	0	0	0	0	0
Choline	Choline	15354	59	59	79	115	6	11	9	5	13	14	12	69	41	62	41	60	56	50	10	14	16	44	11	32	29	34	14	12	13	14	10	17	32	24	15	11	14	22	43	24	21	38	41	40	28	83	80
Creatine	Creatine	16919	1239	1051	856	894	707	741	887	764	647	544	559	2294	3560	560	459	638	584	653	874	661	772	760	689	1327	1483	1439	1219	1214	1035	983	954	1163	737	619	811	637	791	766	1050	1152	1166	1117	778	1017	1260	3106	2690
Ergothioneine	Ergothioneine	4828	3024	2708	2531	3663	3111	3110	3496	2615	2342	1024	1568	361	1021	2112	923	1349	2873	2060	5070	4089	4887	5278	3104	4159	3063	3941	3772	4486	4313	3898	3221	5042	3414	4743	3142	3264	4156	3838	3047	2574	3810	2749	2251	2908	2991	10136	9411
Formate	Formate	30751	370	228	403	297	58	65	81	271	246	193	234	100	153	78	90	66	79	61	80	71	136	44	83	228	212	90	155	120	109	176	98	93	421	195	85	212	147	248	150	114	114	108	109	160	146	277	258
Fumarate	Fumarate	18012	34	35	28	46	17	17	20	24	35	18	16	26	27	11	9	15	11	20	23	15	22	22	14	12	5	13	27	39	30	25	31	23	32	24	31	21	49	36	24	18	27	24	22	25	29	21	28
Gl-Ph-Choline	Glycerophosphocholine	16870	12	15	12	42	398	377	413	336	281	324	266	41	141	30	37	94	52	51	449	306	401	422	365	121	130	170	219	331	225	218	184	225	247	267	234	243	313	335	110	183	145	78	142	149	158	385	308
Glucose	Glucose	4167	1220	1454	1274	1607	969	1137	740	1651	924	1540	1492	0	958	142	546	28	270	366	1098	1032	1158	283	524	1725	2079	1943	945	1006	826	915	1396	708	1802	1329	1275	1657	1169	2187	187	886	450	405	238	569	383	400	416
Glutamate	Glutamate	16015	1583	1585	1267	1884	1957	1930	2492	1676	2224	1615	1706	1625	1326	847	689	823	826	756	2298	1481	1678	1667	2165	3134	2933	2887	3920	4423	4062	3383	3481	3924	2554	2725	2829	2411	3148	2392	2858	3111	2752	2888	2439	2312	3079	1146	915
Glutamine	Glutamine	18050	4780	6294	3255	3393	6097	6371	6617	5012	7067	4185	6755	2403	6111	1511	1769	2191	1322	1913	6285	4506	4982	6280	4871	11527	9187	11140	7548	11049	7578	6458	7307	6946	9644	9571	10523	11774	11838	10771	8185	10567	9612	10449	8090	8009	9834	4672	4223
Glutathione	Glutathione	57925	4138	3691	4018	3672	3831	2762	4129	3547	3803	4104	2661	1397	1841	1232	338	1198	1789	1378	3313	2880	3069	2822	2617	4690	4518	4722	4326	4497	3730	3856	3496	3925	4842	4668	4711	4791	4086	5121	2325	4122	5293	5534	3456	4226	5694	5480	5050
Glycerol	Glycerol	17754	669	305	57	0	110	37	66	259	108	59	53	0	0	170	181	188	200	358	70	86	72	215	51	0	0	0	0	0	0	0	0	0	0	0	0	0	0	0	0	0	0	0	0	0	0	194	136
Glycine	Glycine	15428	477	356	509	405	383	561	471	496	325	209	218	555	153	548	511	562	526	775	627	416	489	720	411	887	1073	889	323	635	542	610	474	614	472	520	539	556	736	473	995	1123	1204	1243	1042	1114	1109	809	819
GSSG	Glutathione oxidized	17858	484	292	404	329	202	250	317	457	470	319	346	0	0	374	390	479	182	235	244	336	210	323	305	310	316	420	441	483	770	361	619	664	290	769	712	486	356	416	1893	450	655	391	1350	879	959	355	357
GTP	Guanosine triphosphate	15996	0	0	0	0	0	0	0	0	0	0	0	202	316	87	73	155	124	151	260	267	303	218	295	70	142	124	167	165	131	155	128	126	251	311	208	288	128	366	258	142	167	279	211	249	174	262	233
Histidine	Histidine	15971	129	53	85	175	82	158	171	97	106	80	106	98	189	131	141	162	69	119	72	83	105	124	67	344	472	478	159	156	133	114	145	158	167	197	230	178	276	225	238	268	315	362	272	364	337	638	431
Hypoxanthine	Hypoxanthine	17368	89	89	66	81	58	57	84	105	103	100	69	243	125	218	211	322	244	263	38	27	35	96	53	51	43	66	62	41	45	51	56	51	83	99	66	112	59	83	196	68	62	167	173	154	138	135	113
Inosinate	Inosinate	17202	0	0	0	0	0	0	0	0	0	0	0	58	11	17	28	35	21	28	0	0	0	0	0	0	0	0	0	0	0	0	0	0	0	0	0	0	0	0	19	56	74	42	53	6	41	0	0
Inosine	Inosine	17596	26	50	12	7	4	30	19	25	32	8	3	0	0	103	89	68	92	94	35	7	23	72	0	28	30	29	35	33	30	39	35	31	43	49	60	29	35	37	68	85	53	45	61	76	72	53	60
Isobutyrate	Isobutyrate	16135	21	18	16	4	7	6	11	7	8	8	6	11	19	1	10	5	11	13	5	5	8	2	3	10	3	8	7	7	7	9	9	13	12	4	16	15	9	6	17	16	12	18	21	8	22	5	15
Isoleucine	Isoleucine	17191	87	71	53	81	36	44	45	40	34	28	34	315	242	55	92	92	66	103	44	21	33	26	45	27	40	21	28	28	23	12	25	26	25	26	19	20	16	28	59	43	48	50	50	32	41	57	95
Lactate	Lactate	422	6706	5999	4300	4864	5822	4463	5606	7437	6742	8366	5714	6728	20575	11879	13456	13357	12767	17960	6435	4941	5867	13238	7419	6161	6284	5946	7132	5936	5940	6676	6059	6745	7800	9709	8197	8678	6648	7389	12812	7167	10082	13176	13029	12397	12111	7385	6532
Leucine	Leucine	15603	170	122	159	205	146	153	193	112	100	92	117	741	954	151	199	209	158	239	153	120	132	99	208	123	92	97	90	79	104	78	119	116	146	80	157	126	153	142	178	151	194	185	148	151	149	2301	1982
Lysine	Lysine	18019	331	274	240	352	37	61	97	99	64	49	54	88	161	158	197	84	112	125	57	27	53	75	96	0	0	0	0	0	0	0	0	0	0	0	0	0	0	0	0	0	0	0	0	0	0	1065	763
Methionine	Methionine	16643	1104	1093	775	1047	375	545	722	405	678	277	356	167	481	296	148	218	211	252	883	673	835	1248	1177	512	465	517	688	596	461	544	522	749	323	442	542	558	550	386	586	713	638	653	463	542	657	309	364
myo-Inositol	myo-Inositol	17268	25928	26499	35037	28229	26702	25866	26378	42628	23826	24282	25831	5354	2974	36427	39155	39766	34727	38145	27771	22588	26202	27879	25468	24497	27591	23292	29265	29416	27937	30161	26236	30887	29453	30213	28937	27177	31389	29555	35352	36792	32841	31750	35465	31803	32145	24629	28150
N,N-DMG*	N,N-dimethylglycine	17724	0	0	0	0	0	0	0	0	0	0	0	0	0	34	18	30	19	49	0	0	0	0	0	0	0	0	0	0	0	0	0	0	0	0	0	0	0	0	0	0	0	0	0	0	0	41	31
NAA	N-acetyl-aspartate	21547	0	0	0	0	0	0	0	0	0	0	0	501	274	0	0	0	0	0	0	0	0	0	0	0	0	0	0	0	0	0	0	0	0	0	0	0	0	0	0	0	0	0	0	0	0	0	0
NAD	Nicotinamide adenine dinucleotide	13389	148	156	43	139	93	139	171	228	302	296	193	248	319	462	471	553	574	449	134	180	188	100	138	46	43	60	78	129	111	101	112	82	146	118	107	161	71	201	285	169	106	133	247	231	125	273	249
NADH	Nicotinamide adenine dinucleotide reduced	16908	104	71	90	80	28	16	41	62	54	53	23	9	0	1269	1268	1211	1315	1117	27	22	15	2	20	11	5	7	11	3	6	11	7	12	20	17	7	9	6	20	25	25	2	17	18	9	15	331	403
NADPH*	Nicotinamide adenine dinucleotide phosphate reduced	16474	0	0	0	0	0	0	0	0	0	0	0	0	0	0	0	0	0	0	0	0	0	0	0	0	0	0	0	0	0	0	0	0	0	0	0	0	0	0	0	0	0	0	0	0	0	384	354
N-Me-His*	N-methylhistidine	137683	0	0	0	0	0	0	0	0	0	0	0	80	198	0	0	0	0	0	0	0	0	0	0	0	0	0	0	0	0	0	0	0	0	0	0	0	0	0	0	0	0	0	0	0	0	0	0
Ph-Choline	Phosphocholine	18132	312	324	334	385	172	42	73	65	173	38	79	3946	3918	192	107	169	244	140	572	493	614	551	512	170	143	187	52	82	77	51	66	83	61	93	87	41	54	47	213	222	262	217	186	198	204	127	113
Phenylalanine	Phenylalanine	17295	92	55	51	98	68	73	59	181	83	67	73	578	509	134	178	292	119	195	74	39	46	49	44	39	58	50	44	39	32	38	40	40	33	8	12	11	25	57	45	24	32	71	44	56	34	60	37
Proline	Proline	17203	296	276	171	310	628	580	867	282	336	197	482	278	616	424	389	517	401	653	737	437	536	704	564	451	619	655	837	1183	1029	767	1415	1036	433	671	472	384	550	341	789	550	579	698	683	623	764	940	529
Pyroglutamate	Pyroglutamate	18183	822	706	1040	1099	954	1165	1181	820	1061	707	615	174	343	580	619	591	570	460	1000	558	799	1078	1143	1700	1990	1999	1946	1876	1532	1468	1478	1793	1138	1021	1382	1065	1633	1091	1123	1478	1563	1349	1106	1246	1433	1644	1831
Pyruvate	Pyruvate	32816	10	16	7	14	11	12	9	10	9	10	8	14	9	6	6	9	7	6	22	16	11	17	14	7	7	7	3	11	9	10	10	12	12	20	22	11	20	8	13	18	16	14	20	12	14	3	13
Sarcosine*	Sarcosine	15611	16	8	14	20	6	7	10	8	2	2	4	30	35	6	3	3	10	13	10	5	8	7	9	7	6	7	7	7	8	8	12	5	1	12	9	5	4	3	11	16	19	24	21	15	18	13	15
scyllo-Inositol	scyllo-Inositol	10642	35	83	42	43	44	36	53	38	38	22	38	171	206	47	55	38	68	43	61	33	40	50	40	32	41	45	74	84	57	42	84	77	58	53	42	38	65	47	44	43	56	57	34	52	54	927	911
Serine	Serine	17822	1938	1812	1816	3182	2684	3012	3931	2269	2202	2353	2030	2915	5582	2768	2974	2658	2299	2648	4619	4832	5898	1954	4455	3306	2806	3264	4002	4088	3636	3346	4417	3627	4590	4414	4767	4795	3745	5125	2688	3586	3739	2413	1526	3044	3652	1234	1045
Taurine	Taurine	15891	19556	15104	22752	23154	16801	11716	16570	15842	20550	25068	18935	25625	32320	14123	12931	14066	20135	13676	14594	11705	13515	11968	11828	44286	49725	48975	33589	35337	36480	33196	33913	37405	38309	41433	38410	29081	42349	38036	36921	32643	36817	36210	34097	39094	38367	3514	3201
Threonine	Threonine	16857	1009	859	580	823	360	497	576	267	529	217	204	123	540.3	320	291	170	314	406	569	306	400	327	521	296	461	364	441	474	419	291	443	568	525	419	597	557	538	393	577	589	549	518	523	487	532	862	887
Tryptophan	Tryptophan	16828	77	63	49	70	35	44	32	152	87	45	94	128	161	69	48	126	27	86	45	4	31	30	46	0	0	0	0	0	0	0	0	0	0	0	0	0	0	0	0	0	0	0	0	0	0	0	0
Tyrosine	Tyrosine	17895	223	160	101	228	199	225	199	286	252	129	149	97	263	246	172	232	124	207	215	163	188	162	270	174	169	181	153	172	114	76	164	111	140	189	254	181	291	319	157	225	159	216	129	112	173	117	160
UDP	Uridine diphosphate	17659	481	380	353	440	231	233	333	402	258	288	294	592	1551	256	349	418	238	390	325	271	355	218	312	214	218	184	244	276	252	350	179	281	352	330	267	306	459	346	260	243	396	312	298	320	313	517	504
Valine	Valine	16414	187	199	147	254	74	129	132	79	80	58	55	1231	1135	168	249	241	193	213	106	70	88	71	126	96	91	97	93	122	110	70	121	102	103	69	138	116	159	104	173	194	162	201	152	143	171	169	180
S109*			0	0	0	0	0	0	0	0	0	0	0	0	0	0	0	0	0	0	0	0	0	0	0	0	0	0	0	0	0	0	0	0	0	0	0	0	0	0	0	0	0	0	0	0	0	0	0
S112*			0	0	0	0	0	0	0	0	0	0	0	0	0	0	0	0	0	0	0	0	0	0	0	96	92	55	0	0	0	0	0	0	0	0	0	0	0	0	0	0	0	0	0	0	0	0	0
S120*			0	0	0	0	0	0	0	0	0	0	0	0	0	0	0	0	0	0	0	0	0	0	0	136	148	94	0	0	0	0	0	0	0	0	0	0	0	0	0	0	0	0	0	0	0	0	0
D121*			0	0	0	0	0	0	0	0	0	0	0	0	0	0	0	0	0	0	0	0	0	0	0	0	0	0	0	0	0	0	0	0	0	0	0	0	0	0	0	0	0	0	0	0	0	991	1313
D139*			0	0	0	0	0	0	0	0	0	0	0	0	0	0	0	0	0	0	0	0	0	0	0	0	0	0	0	0	0	0	0	0	0	0	0	0	0	0	0	0	0	0	0	0	0	1747	1380
T727*			0	0	0	0	0	0	0	0	0	0	0	0	0	0	0	0	0	0	0	0	0	0	0	0	0	0	0	0	0	0	0	0	0	0	0	0	0	0	0	0	0	0	0	0	0	610	551
S823*			0	0	0	0	0	0	0	0	0	0	0	0	0	99	61	101	170	80	0	0	0	0	0	0	0	0	0	0	0	0	0	0	0	0	0	0	0	0	0	0	0	0	0	0	0	840	810
* Low metabolite identification confidence, not confirmed by chemical standards. Concentrations of unknowns were estimated assuming that the signals in the aliphatic part of NMR spectra (S109, S112, S120, D121, and D139) correspond to a single CH3 group, while the aromatic signals (T727 and S823) correspond to CH group.
[truncated: 20 more columns]
